# Supplementary material for: Implications of Heparanase on Heparin Synthesis and Metabolism in Mast Cells
Source: Int J Mol Sci. 2022 Apr 27;23(9):4821. doi: 10.3390/ijms23094821 (PMC9102752; doi:10.3390/ijms23094821)
Supplement: Supplementary file 1 [file ijms-23-04821-s001.zip]

Archive with 1 entries (1 files):
- ijms-1653790-supplementary.pdf
